# Supplementary material for: Pre-Clinical Evaluation of Tenofovir and Tenofovir Alafenamide for HIV-1 Pre-Exposure Prophylaxis in Foreskin Tissue
Source: Pharmaceutics. 2022 Jun 16;14(6):1285. doi: 10.3390/pharmaceutics14061285 (PMC9227286; doi:10.3390/pharmaceutics14061285)
Supplement: Supplementary file 1 [file pharmaceutics-14-01285-s001.zip]

Archive with 6 entries (4 files):
- pharmaceutics-1733055-supplementary/pharmaceutics-1733055-supplementary/
- pharmaceutics-1733055-supplementary/pharmaceutics-1733055-supplementary/Supplementary files/
- pharmaceutics-1733055-supplementary/pharmaceutics-1733055-supplementary/Supplementary files/.DS_Store
- pharmaceutics-1733055-supplementary/pharmaceutics-1733055-supplementary/Supplementary files/Figure S1.pdf
- pharmaceutics-1733055-supplementary/pharmaceutics-1733055-supplementary/Supplementary files/Table S1.pdf
- pharmaceutics-1733055-supplementary/pharmaceutics-1733055-supplementary/Supplementary files/Table S2.pdf
